# Supplementary material for: Translational Insights and New Therapeutic Perspectives in Head and Neck Tumors
Source: Biomedicines. 2021 Aug 19;9(8):1045. doi: 10.3390/biomedicines9081045 (PMC8391435; doi:10.3390/biomedicines9081045)
Supplement: Supplementary file 1 [file biomedicines-09-01045-s001.zip]

Archive with 1 entries (1 files):
- biomedicines-1312413-supplementary.pdf
